# Supplementary material for: Hypoxia promotes colon cancer dissemination through up-regulation of cell migration-inducing protein (CEMIP)
Source: Oncotarget. 2015 May 13;6(24):20723–39. doi: 10.18632/oncotarget.3978 (PMC4653038; doi:10.18632/oncotarget.3978)
Supplement: Supplementary file 2 [file oncotarget-06-20723-s002.xlsx]

## Sheet: Sheet1
Position	Sex	Age	Organ	Pathology diagnosis	Grade	Stage	TNM	Type
A1	F	70	Colon	Adenocarcinoma	1	III	T3N1M0	Malignant
A10	F	55	Colon	Adenocarcinoma	1	III	T3N1M0	Malignant
A2	M	45	Colon	Adenocarcinoma	1	IIB	T4N0M0	Malignant
A3	M	61	Colon	Adenocarcinoma	2	III	T3N1M0	Malignant
A4	F	74	Colon	Mucinous adenocarcinoma	2	IIA	T3N0M0	Malignant
A5	F	48	Colon	Adenocarcinoma	1	III	T4N1M0	Malignant
A6	M	45	Colon	Adenocarcinoma	1	I	T2N0M0	Malignant
A7	F	68	Colon	Adenocarcinoma with necrosis	1	III	T3N1M0	Malignant
A8	F	45	Colon	Adenocarcinoma	1	III	T4N2M0	Malignant
A9	M	46	Colon	Adenocarcinoma	1	III	T3N2M0	Malignant
B1	M	53	Colon	Adenocarcinoma	2	IIB	T4N0M0	Malignant
B10	M	71	Colon	Adenocarcinoma	2	IIB	T4N0M0	Malignant
B2	F	66	Colon	Adenocarcinoma	2	IIB	T4N0M0	Malignant
B3	F	47	Colon	Adenocarcinoma	2	III	T3N1M0	Malignant
B4	F	37	Colon	Mucinous adenocarcinoma	2	III	T4N2M0	Malignant
B5	M	46	Colon	Adenocarcinoma	2	IIB	T4N0M0	Malignant
B6	F	34	Colon	Adenocarcinoma	2	IIB	T4N0M0	Malignant
B7	F	58	Colon	Adenocarcinoma	2	IIB	T4N0M0	Malignant
B8	M	64	Colon	Adenocarcinoma	2	III	T3N1M0	Malignant
B9	M	31	Colon	Adenocarcinoma	2	IIB	T4N0M0	Malignant
C1	F	79	Colon	Adenocarcinoma	3	IIB	T4N0M0	Malignant
C10	F	54	Colon	Adenocarcinoma	3	IIB	T4N0M0	Malignant
C2	M	66	Colon	Adenocarcinoma	2	IIB	T4N0M0	Malignant
C3	M	38	Colon	Adenocarcinoma	3	IIB	T4N0M0	Malignant
C4	M	71	Colon	Adenocarcinoma	2	IIB	T4N0M0	Malignant
C5	F	73	Colon	Adenocarcinoma	3	III	T4N1M0	Malignant
C6	F	78	Colon	Adenocarcinoma with necrosis	3	III	T3N1M0	Malignant
C7	M	59	Colon	Adenocarcinoma	3	IIB	T4N0M0	Malignant
C8	M	50	Colon	Adenocarcinoma	3	IIB	T4N0M0	Malignant
C9	F	48	Colon	Adenocarcinoma	3	IV	T4N2M1	Malignant
D1	M	55	Lymph node	Metastatic adenocarcinoma from colon	2	–	–	Metastasis
D10	F	57	Lymph node	Metastatic adenocarcinoma from colon	3	–	–	Metastasis
D2	F	53	Lymph node	Metastatic adenocarcinoma from colon	2	–	–	Metastasis
D3	M	54	Lymph node	Metastatic adenocarcinoma from colon	2	–	–	Metastasis
D4	M	58	Lymph node	Metastatic adenocarcinoma from colon (lymph node tissue)	–	–	–	Metastasis
D5	M	65	Lymph node	Metastatic adenocarcinoma from colon	2	–	–	Metastasis
D6	F	60	Lymph node	Metastatic adenocarcinoma from colon	2	–	–	Metastasis
D7	M	43	Lymph node	Metastatic adenocarcinoma from colon	2	–	–	Metastasis
D8	M	74	Lymph node	Metastatic adenocarcinoma from colon	2	–	–	Metastasis
D9	M	41	Lymph node	Metastatic adenocarcinoma from colon (necrosis tissue)	–	–	–	Metastasis
E1	M	71	Lymph node	Metastatic adenocarcinoma from colon	2	–	–	Metastasis
E10	F	38	Lymph node	Metastatic adenocarcinoma from colon	3	–	–	Metastasis
E2	F	49	Lymph node	Metastatic adenocarcinoma from colon	2	–	–	Metastasis
E3	M	48	Lymph node	Metastatic adenocarcinoma with necrosis from colon	2	–	–	Metastasis
E4	M	35	Lymph node	Metastatic adenocarcinoma from colon	2	–	–	Metastasis
E5	M	30	Lymph node	Metastatic adenocarcinoma from colon	3	–	–	Metastasis
E6	F	56	Lymph node	Metastatic adenocarcinoma from colon	2	–	–	Metastasis
E7	M	71	Lymph node	Metastatic adenocarcinoma from colon	2	–	–	Metastasis
E8	M	78	Lymph node	Metastatic adenocarcinoma from colon	2	–	–	Metastasis
E9	F	64	Lymph node	Metastatic adenocarcinoma from colon (necrosis tissue)	–	–	–	Metastasis
F1	M	42	Lymph node	Metastatic adenocarcinoma from colon	3	–	–	Metastasis
F10	F	55	Lymph node	Metastatic mucinous adenocarcinoma from colon	3	–	–	Metastasis
F2	F	49	Lymph node	Metastatic adenocarcinoma from colon	3	–	–	Metastasis
F3	F	68	Lymph node	Metastatic adenocarcinoma from colon	3	–	–	Metastasis
F4	F	72	Lymph node	Metastatic adenocarcinoma from colon (lymph node tissue)	–	–	–	Metastasis
F5	M	58	Lymph node	Metastatic adenocarcinoma from colon	3	–	–	Metastasis
F6	M	36	Lymph node	Metastatic adenocarcinoma from colon	2	–	–	Metastasis
F7	M	79	Lymph node	Metastatic adenocarcinoma from colon (fibrofatty tissue)	–	–	–	Metastasis
F8	F	51	Lymph node	Metastatic adenocarcinoma from colon	3	–	–	Metastasis
F9	F	73	Lymph node	Metastatic mucinous adenocarcinoma from colon	3	–	–	Metastasis
G1	F	48	Colon	Tubular adenoma	–	–	–	Benign
G10	F	50	Colon	Tubular adenoma	–	–	–	Benign
G2	M	60	Colon	Tubular adenoma	–	–	–	Benign
G3	M	67	Colon	Tubular adenoma	–	–	–	Benign
G4	F	68	Colon	Tubular adenoma	–	–	–	Benign
G5	M	40	Colon	Villus-tubular adenoma	–	–	–	Benign
G6	M	69	Colon	Tubular adenoma	–	–	–	Benign
G7	M	31	Colon	Tubular adenoma	–	–	–	Benign
G8	M	35	Colon	Tubular adenoma	–	–	–	Benign
G9	F	60	Colon	Tubular adenoma (colon tissue)	–	–	–	Benign
H1	M	61	Colon	Cancer adjacent normal colon tissue	–	–	–	NAT
H10	M	80	Colon	Cancer adjacent normal colon tissue	–	–	–	NAT
H2	M	69	Colon	Cancer adjacent normal colon tissue	–	–	–	NAT
H3	M	81	Colon	Cancer adjacent normal colon tissue	–	–	–	NAT
H4	M	32	Colon	Cancer adjacent normal colon tissue	–	–	–	NAT
H5	M	48	Colon	Cancer adjacent normal colon tissue	–	–	–	NAT
H6	M	60	Colon	Cancer adjacent normal colon tissue	–	–	–	NAT
H7	M	59	Colon	Cancer adjacent normal colon tissue	–	–	–	NAT
H8	F	62	Colon	Cancer adjacent normal colon tissue (fibrous tissue, blood vessel and lymph node tissue)	–	–	–	NAT
H9	F	62	Colon	Cancer adjacent normal colon tissue	–	–	–	NAT
I1	M	68	Colon	Cancer adjacent normal colon tissue (fibrofatty tissue)	–	–	–	NAT
I10	F	66	Colon	Cancer adjacent normal colon tissue	–	–	–	NAT
I2	M	46	Colon	Cancer adjacent normal colon tissue	–	–	–	NAT
I3	M	52	Colon	Cancer adjacent normal colon tissue	–	–	–	NAT
I4	M	43	Colon	Cancer adjacent normal colon tissue	–	–	–	NAT
I5	M	32	Colon	Cancer adjacent normal colon tissue	–	–	–	NAT
I6	M	51	Colon	Cancer adjacent normal colon tissue	–	–	–	NAT
I7	M	44	Colon	Cancer adjacent normal colon tissue	–	–	–	NAT
I8	M	63	Colon	Cancer adjacent normal colon tissue	–	–	–	NAT
I9	F	60	Colon	Cancer adjacent normal colon tissue	–	–	–	NAT
J1	M	29	Colon	Normal colon tissue	–	–	–	Normal
J10	M	30	Colon	Normal colon tissue	–	–	–	Normal
J2	M	35	Colon	Normal colon tissue	–	–	–	Normal
J3	M	30	Colon	Normal colon tissue (smooth muscle)	–	–	–	Normal
J4	M	40	Colon	Normal colon tissue	–	–	–	Normal
J5	M	42	Colon	Normal colon tissue	–	–	–	Normal
J6	M	35	Colon	Normal colon tissue	–	–	–	Normal
J7	M	35	Colon	Normal colon tissue (fibrous tissue and blood vessel)	–	–	–	Normal
J8	M	31	Colon	Normal colon tissue	–	–	–	Normal
J9	M	36	Colon	Normal colon tissue	–	–	–	Normal
–	M	42	Adrenal gland	Pheochromocytoma (tissue marker)	–			Malignant
